# Supplementary material for: The pH Influence on the Water-Splitting Electrocatalytic Activity of Graphite Electrodes Modified with Symmetrically Substituted Metalloporphyrins
Source: Nanomaterials (Basel). 2022 Oct 27;12(21):3788. doi: 10.3390/nano12213788 (PMC9656975; doi:10.3390/nano12213788)
Supplement: Supplementary file 1 [file nanomaterials-12-03788-s001.zip]

Archive with 1 entries (1 files):
- nanomaterials-1982884-supplementary.pdf
